# Supplementary material for: Spatio-temporal analysis of socio-economic characteristics for pulmonary tuberculosis in Sichuan province of China, 2006–2015
Source: BMC Infect Dis. 2020 Jun 22;20:433. doi: 10.1186/s12879-020-05150-z (PMC7310234; doi:10.1186/s12879-020-05150-z)
Supplement: Supplementary file 2 — Additional file 2. The DICs of the five models under different priors’ distribution without social-economic variables. The minimum DIC was 19,379.01 and the model V was the best model with the prior information with the Gamma distribution (0.1,0.1) and the default prior information with uniform distribution (0,1000). [file 12879_2020_5150_MOESM2_ESM.xlsx]

## Sheet: Additional file 2
Additional file 2 The DICs of the five models under different priors’ distribution without social-economic variables. The minimum DIC was 19379.01 and the model V was the best model with the prior information with the Gamma distribution (0.1,0.1) and the default prior information with uniform distribution (0,1000).
Models	prior	σ~U(0,10）	σ~U(0,100)	Gamma	Gamma
				(0.01,0.01)	(0.1,0.1)
Model I	σ~U(0,100)	20555.2	20555.2	20556.1	20555.3
	σ~U(0,1000)	20555.2	20555.2	20556	20555.3
	σ~U(0,10000)	20555.2	20555.2	20556	20555.3
Model II	σ~U(0,100)	20093.3	20093.4	20094.4	20095.3
	σ~U(0,1000)	20093.3	20093.5	20094.5	20095.3
	σ~U(0,10000)	20093.3	20093.3	20094.5	20095.3
Model III	σ~U(0,100)	20092.8	20093.1	20094.7	20106.6
	σ~U(0,1000)	20093.4	20093.7	20095	20106.6
	σ~U(0,10000)	20093.4	20093.4	20095	20106.6
Model IV	σ~U(0,100)	19462.2	19462.2	19464.4	19458.7
	σ~U(0,1000)	19462.2	19462.2	19464.4	19458.7
	σ~U(0,10000)	19462.2	19462.2	19464.4	19458.7
Model V	σ~U(0,100)	19382	19382	19464.4	19379
	σ~U(0,1000)	19382	19382	19464.4	19379
	σ~U(0,10000)	19382	19382	19464.4	19379
