# Supplementary material for: Spatio-temporal analysis of socio-economic characteristics for pulmonary tuberculosis in Sichuan province of China, 2006–2015
Source: BMC Infect Dis. 2020 Jun 22;20:433. doi: 10.1186/s12879-020-05150-z (PMC7310234; doi:10.1186/s12879-020-05150-z)
Supplement: Supplementary file 3 — Additional file 3. The posteriori distributions of parameters in the parametric spatio-temporal interactions model without socio-economic covariates with the prior information with the Gamma distribution (0.1,0.1) and the default prior information with uniform distribution (0,1000) in 181 counties of Sichuan province, 2006 to 2015. [file 12879_2020_5150_MOESM3_ESM.xlsx]

## Sheet: Additional file 3
Additional file 3 The posteriori distributions of parameters in the parametric spatio-temporal interactions model without socio-economic covariates with the prior information with the Gamma distribution (0.1,0.1) and the default prior information with uniform distribution (0,1000) in 181 counties of Sichuan province, 2006 to 2015.
Parameter	Mean	SD	P2.5	P50	P97.5
	-7.028	0.024	-7.076	-7.028	-6.981
	0.009	0.007	-0.005	0.009	0.023
	-0.005	0.001	-0.006	-0.005	-0.004
	32.834	1.536	29.908	32.801	35.952
	18.626	4.863	10.815	18.053	29.756
	12.692	3.993	6.638	12.095	22.185
	279.267	31.851	221.205	277.725	346.478
